# Supplementary material for: Neuroglobin: A New Possible Marker of Estrogen-Responsive Breast Cancer
Source: Cells. 2021 Aug 5;10(8):1986. doi: 10.3390/cells10081986 (PMC8393432; doi:10.3390/cells10081986)
Supplement: Supplementary file 1 [file cells-10-01986-s001.zip]

Archive with 1 entries (1 files):
- cells-1305467-supplementary.pdf
